# Supplementary material for: Design and Fabrication of Tryptophan Sensor Using Voltammetric Method
Source: Micromachines (Basel). 2024 Aug 18;15(8):1047. doi: 10.3390/mi15081047 (PMC11356631; doi:10.3390/mi15081047)
Supplement: Supplementary file 1 [file micromachines-15-01047-s001.zip]

Archive with 1 entries (1 files):
- micromachines-3114533-supplementary.pdf
